# Supplementary material for: Dietary Curcumin Alleviated Aflatoxin B1-Induced Acute Liver Damage in Ducks by Regulating NLRP3–Caspase-1 Signaling Pathways
Source: Foods. 2021 Dec 13;10(12):3086. doi: 10.3390/foods10123086 (PMC8701407; doi:10.3390/foods10123086)
Supplement: Supplementary file 1 [file foods-10-03086-s001.zip]

Archive with 1 entries (1 files):
- foods-1451171-supplementary.pdf
